# Supplementary material for: Indexed PCR Primers Induce Template-Specific Bias in Large-Scale DNA Sequencing Studies
Source: PLoS One. 2016 Mar 7;11(3):e0148698. doi: 10.1371/journal.pone.0148698 (PMC4780811; doi:10.1371/journal.pone.0148698)
Supplement: S2 Table — Sequences were queried against the full NCBI nucleotide database (nt) obtained on 28 September 2015, using the BLASTN algorithm with a word size of 7 with no restriction on the lower bound for percent identity. A maximum of 1000 hits were retained per query sequence; if match quality dropped after 100 sequences, matches were no longer retained. We used a nested approach whereby sequences were queried at sequentially higher e-value thresholds (i.e. inferior match) until a match was assigned. The e-value thresholds were determined based on a preliminary assessment of the best possible e-value given sequence length and database size (4.43e-52, 3.08e-48, 2.14e-44, 1.49e-40, 1.03e-36, 7.17e-33, 4.98e-29, 3.46e-25, 2.40e-21, 1.67e-17, 1.16e-13, 10). Thus, we report here the lowest taxonomic classification at which there was agreement among equally good matches. (CSV) [file pone.0148698.s002.csv]

experiment	name	abundance	rank	best_evalue	taxon
PCR1	DUP_1	2613361	1	1e-36	Elysia pusilla
PCR1	DUP_2	2428120	2	1e-35	Olea hansineensis
PCR1	DUP_3	1351510	3	5e-52	Mytilus trossulus
PCR1	DUP_4	740969	4	5e-52	Percomorphaceae
PCR1	DUP_5	413024	5	2e-51	Sessilia
PCR1	DUP_6	262771	6	1e-52	Cymatogaster aggregata
PCR1	DUP_7	237459	7	5e-52	Mytilus trossulus
PCR1	DUP_9	208868	8	2e-51	Chthamalus
PCR1	DUP_10	169172	10	5e-52	Percomorphaceae
PCR1	DUP_11	199742	9	1e-10	Cyphophthalmus
PCR2	DUP_1	4292266	1	1e-36	Elysia pusilla
PCR2	DUP_2	2477458	2	1e-35	Olea hansineensis
PCR2	DUP_3	1125925	3	5e-52	Mytilus trossulus
PCR2	DUP_4	763485	4	5e-52	Percomorphaceae
PCR2	DUP_5	264824	5	2e-51	Chthamalus
PCR2	DUP_6	255372	7	1e-52	Cymatogaster aggregata
PCR2	DUP_7	255588	6	2e-51	Sessilia
PCR2	DUP_9	206624	8	5e-52	Percomorphaceae
PCR2	DUP_10	196663	9	5e-52	Teleostei
PCR2	DUP_11	179050	10	5e-52	Homo sapiens
